# Supplementary material for: Genome Profiling of SARS-CoV-2 in Indonesia, ASEAN and the Neighbouring East Asian Countries: Features, Challenges and Achievements
Source: Viruses. 2022 Apr 8;14(4):778. doi: 10.3390/v14040778 (PMC9027902; doi:10.3390/v14040778)
Supplement: Supplementary file 1 [file viruses-14-00778-s001.zip]

Archive with 5 entries (4 files):
- viruses-1641476-supplementary/
- viruses-1641476-supplementary/cahyani_etal_supplementary_figures.pdf
- viruses-1641476-supplementary/supplementary_tables.pdf
- viruses-1641476-supplementary/TableS6_acknowledgement__all.pdf
- viruses-1641476-supplementary/TableS7_acknowledgement__japan.pdf
